# Supplementary material for: Complement C5a Receptor Signaling Alters Stress Responsiveness and Modulates Microglia Following Chronic Stress Exposure
Source: Biol Psychiatry Glob Open Sci. 2024 Mar 7;4(3):100306. doi: 10.1016/j.bpsgos.2024.100306 (PMC11019103; doi:10.1016/j.bpsgos.2024.100306)
Supplement: Key Resources Table [file mmc1.xlsx]

## Sheet: Key Resources Table
KEY RESOURCES TABLE
Resource Type	Specific Reagent or Resource	Source or Reference	Identifiers	Additional Information
Add additional rows as needed for each resource type	Include species and sex when applicable.	Include name of manufacturer, company, repository, individual, or research lab. Include PMID or DOI for references; use “this paper” if new.	Include catalog numbers, stock numbers, database IDs or accession numbers, and/or RRIDs. RRIDs are highly encouraged; search for RRIDs at https://scicrunch.org/resources.	Include any additional information or notes if necessary.
Antibody	Rat anti-C5aR1 (Clone 10/92)	Bio-Rad	Cat#MCA2456
Antibody	Mouse anti-GFAP	BD Biosciences	Cat#556330; AB_396368
Antibody	Rabbit anti-Iba-1	Wako Chemicals	Cat#019-9741; AB_2314666
Antibody	Goat anti-rat, Alexa Fluor 555	Thermo Fisher Scientific	Cat#A-21234; AB_2535855
Antibody	Goat anti-mouse, Alexa Fluor 488	Thermo Fisher Scientific	Cat#A-11029; AB2534088
Antibody	Goat anti-rabiit, Alexa Fluor 488	Thermo Fisher Scientific	Cat#A-11034; AB_2576217
Antibody	Ovine anti-rat Corticosterone	Merck	Cat#AB1297; AB_90543
Chemical Compound or Drug	D-(+)-Glucose	Sigma Aldrich	Cat#G5767
Chemical Compound or Drug	Insulin Solution	Sigma Aldrich	Cat#I9278
Commercial Assay Or Kit	DuoSet Mouse Complement Component C5a ELISA	R&D Systems	Cat#DY2150
Commercial Assay Or Kit	Immunotag™ Mouse ACTH (Corticotropin) ELISA	G-Biosciences	Cat#IT5173
Commercial Assay Or Kit	Ultra Sensitive Mouse Insulin ELISA	Crystal Chem	Cat#90080
Commercial Assay Or Kit	Rneasy Lipid Tissue Mini Kit	Qiagen	Cat#74804
Commercial Assay Or Kit	Turbo DNA-free Kit	Thermo Fisher Scientific	Cat#AM1907
Commercial Assay Or Kit	AffinityScript QPCR cDNA Synthesis Kit	Agilent Technologies	Cat#600599
Commercial Assay Or Kit	BioLegend LEGENDPLEX Mouse Inflammation Kit	BioLegend	Cat#740150
Organism/Strain	C57BL6/J male	OzGene	Strain# 000664
Organism/Strain	C5aR KO (C5ar1tm1Cge/J) male	The Jackson Laboratory	Strain# 005676; IMSR_JAX:005676
Sequence-Based Reagent	C5ar1 Taqman Probe	Thermo Fisher Scientific	Cat#4331182 (Mm00500292_s1)
Sequence-Based Reagent	Nr3c1 Taqman Probe	Thermo Fisher Scientific	Cat#4331182 (Mm00433832_m1)
Sequence-Based Reagent	Creb3 Taqman Probe	Thermo Fisher Scientific	Cat#4331182 (Mm00457268_m1)
Sequence-Based Reagent	Il1b Taqman Probe	Thermo Fisher Scientific	Cat#4331182 (Mm00434228_m1)
Sequence-Based Reagent	Il6 Taqman Probe	Thermo Fisher Scientific	Cat#4331182 (Mm00446190_m1)
Sequence-Based Reagent	Tnf Taqman Probe	Thermo Fisher Scientific	Cat#4331182 (Mm00443258_m1)
Sequence-Based Reagent	Gapdh Taqman Probe	Thermo Fisher Scientific	Cat#4331182 (Mm99999915_g1)
Sequence-Based Reagent	Actb Taqman Probe	Thermo Fisher Scientific	Cat#4331182 (Mm01205647_g1)
